# Supplementary material for: Self-Management Components as Experienced by People with Parkinson's Disease and Their Carers: A Systematic Review and Synthesis of the Qualitative Literature
Source: Parkinsons Dis. 2020 Dec 15;2020:8857385. doi: 10.1155/2020/8857385 (PMC7787805; doi:10.1155/2020/8857385)
Supplement: Supplementary Materials — Appendix A: database searches for Medline, Embase, PsycINFO, CINAHL, and Web of Science. Appendix B: critical Appraisal Skills Programme Qualitative Checklist for all included studies. [file 8857385.f1.zip]

Archive with 1 entries (1 files):
- 8857385.f1/Supplementary data (1).docx
